# Supplementary material for: ROS Involves the Fungicidal Actions of Thymol against Spores of Aspergillus flavus via the Induction of Nitric Oxide
Source: PLoS One. 2016 May 19;11(5):e0155647. doi: 10.1371/journal.pone.0155647 (PMC4872997; doi:10.1371/journal.pone.0155647)
Supplement: S1 Data — (XLS) [file pone.0155647.s001.xls]

## Sheet: Sheet1
Fig1 A	thymol(μg/mL)	average of OD600	STDEV		Fig1 B	thymol(μg/mL)	average of mycelial weight(mg/mL)	STDEV		Fig1D	thymol(μg/mL)	average of survival spores (CFU/mL)	STDEV
	0	1.29	0.041			0	2.92	0.1			0	1555000	134350
	25	0.59	0.063			20	2.14	0.05			80	710	42.43
	50	0.335	0.082			40	1.18	0.13			100	535	63.65
	80	0.197	0.085			60	0.79	0.1			150	151	32.58
	100	0.132	0.052			80	0.56	0.1			200	96.5	14.82
	150	0.101	0.066			100	0.16	0.06
	200	0.102	0.048			200	0.081	0.04
Fig2 B	thymol(μg/mL)	average of DCF fluorescent intensity	STDEV		Fig2 D		average of DCF fluorescent intensity	STDEV
	0	3.38965	1.27			Thymol	85.3838	3.18
	50	5.77444	2.42			Thymol+IMZ	32.8321	2.24
	100	41.3503	4.39			Thymol+PY	25.7161	1.56
	200	83.6233	6.21			Thymol+DPI	10.736	2.63
Fig3 B	thymol(μg/mL)	average of DAF fluorescent intensity	STDEV		Fig3 C		average of DAF fluorescent intensity	STDEV		Fig3 F		Relative expression average of Thymol	STDEV	Relative expression average of Control	STDEV		Fig3 G		Activity average of control(U/10000000 spores)	STDEV	Activity average of thymol(U/10000000 spores)	STDEV
	0	2.19944	1.18			Thymol	64.6953	4.52			NOS	1.33296	0.1236	0.94806	0.04395			NR	0.34092	0.05357	0.64395	0.05357
	50	6.00268	1.53			Thymol+cPTIO	22.3261	3.81			NR	1.28653	0.06527	0.2934	0.08845			NOS	8.36495	0.44974	10.1879	0.3614
	100	19.3611	2.27			Thymol+L-NMMA	11.1369	1.24
	200	53.4563	2.66			Thymol+tungstate	6.68619	2.27
Fig4 C	Time(min)	average of DCF fluorescent intensity	STDEV		Fig4 D	Time(min)	average of DAF fluorescent intensity	STDEV
	5	6.02406	2.31			30	1.63392	0.57
	10	14.4882	1.52			60	3.65203	1.25
	20	18.9895	3.62			90	6.87263	1.53
	30	29.0175	3.31			120	16.9627	1.28
	40	31.4807	1.58			150	29.8073	2.06
Fig5 B		average of DAF fluorescent intensity	STDEV
	Thymol	51.1616	2.304
	Thymol+IMZ	22.8112	1.553
	Thymol+PY	18.8309	1.9204
	Thymol+DPI	3.9204	1.035
Fig6 A	Time(h)	average of spores number to thymol	STDEV	average of spores number to thymol+IMZ	STDEV	average of spores number to thymol+PY	STDEV	average of spores number tothymol+DPI	STDEV
	6	51	2.82843	113.5	0.70711	92	5.65685	112.5	2.12132
	12	33.5	0.70711	98	7.07107	60	2.82843	65.5	3.53553
	24	25.5	3.53553	69	8.48528	42	4.24264	56.5	4.94975
Fig6 B	Time(h)	average of spores number to thymol	STDEV	average of spores number to thymol+cPTIO	STDEV	average of spores number to thymol+L-NMMA	STDEV	average of spores number tothymol+Tungstate	STDEV
	6	51	2.82843	123.5	7.77817	117.5	4.94975	143.5	2.12132
	12	33.5	0.70711	76	4.24264	81	5.65685	128	7.07107
	24	25.5	3.53553	57	7.07107	48.5	7.77817	69	5.65685
Fig6 C		average of survival spores (CFU/mL)	STDEV
	Control	1770000	169706
	Thymol	12050	1626.35
	Thymol+cPTIO	22400	1979.9
	Thymol+L-NMMA	18950	494.97
	Thymol+Tungstate	29950	1484.92
Fig6 D		average of survival spores (CFU/mL)	STDEV
	Control	1420000	70710.7
	Thymol	12450	1060.66
	Thymol+PY	28500	707.107
	Thymol+PY+SNP	9250	777.817
	Thymol+IMZ	21000	1414.21
	Thymol+IMZ+SNP	8300	707.107
	Thymol+DPI	13950	512.132
	Thymol+DPI+SNP	10000	707.107
S1 Fig		average of survival spores (CFU/mL)	STDEV
	Control	1420000	70710.7
	Thymol	12450	1060.66
	Thymol+PY+SNP	9250	777.82
	Thymol+PY	28500	707.11
	Thymol+PY+KNO2	31000	1414.21
	Thymol+PY+K4Fe(CN)6	30500	707.11
	Thymol+IMZ+SNP	8300	707.12
	Thymol+IMZ	21000	1414.21
	Thymol+IMZ+KNO2	23000	0
	Thymol+IMZ+K4Fe(CN)6	20500	707.11
	Thymol+DPI+SNP	10000	707.11
	Thymol+DPI	13950	512.13
	Thymol+DPI+KNO2	14000	282.84
	Thymol+DPI+K4Fe(CN)6	13350	636.39
S2 Fig
	SNP(mM)	average of OD600	STDEV
	0	0.26	0.0035
	0.5	0.2425	0.014
	1	0.249	0.0035
	2	0.248	0.0058
	3	0.241	0.0081
	4	0.2335	0.0064
